# Supplementary material for: Systematic analysis of the molecular and biophysical properties of key DNA damage response factors
Source: eLife. 2023 Jun 21;12:e87086. doi: 10.7554/eLife.87086 (PMC10319438; doi:10.7554/eLife.87086)
Supplement: Figure 1—source data 1. [file elife-87086-fig1-data1.zip]

Archive with 6 entries (4 files):
- Figure 1-Source Data 1/Figure 1B/
- Figure 1-Source Data 1/Figure 1B/Agarose Gel genomic PCR for Primary HaloTag Clones.tif
- Figure 1-Source Data 1/Figure 1C/
- Figure 1-Source Data 1/Figure 1C/JF646 Fluorescent Gel for HaloTag Proteins.tif
- Figure 1-Source Data 1/Figure 1C/Stain-Free Loading Control.tif
- Figure 1-Source Data 1/Figure 1-Source Data 1.pdf
