# Supplementary material for: Systematic analysis of the molecular and biophysical properties of key DNA damage response factors
Source: eLife. 2023 Jun 21;12:e87086. doi: 10.7554/eLife.87086 (PMC10319438; doi:10.7554/eLife.87086)
Supplement: Figure 1—figure supplement 1—source data 1. [file elife-87086-fig1-figsupp1-data1.zip]

Archive with 31 entries (28 files):
- Figure 1-Figure Supplement 1-Source Data 1/Figure 1 - figure supplement 1 - source data 1.pdf
- Figure 1-Figure Supplement 1-Source Data 1/Figure 1-figure supplement 1C/
- Figure 1-Figure Supplement 1-Source Data 1/Figure 1-figure supplement 1C/Agarose Gel of genomic PCR products for secondary HaloTag Clones.tif
- Figure 1-Figure Supplement 1-Source Data 1/Figure 1-figure supplement 1D/
- Figure 1-Figure Supplement 1-Source Data 1/Figure 1-figure supplement 1D/Supplemental Figure 1D Bottom Panel.tif
- Figure 1-Figure Supplement 1-Source Data 1/Figure 1-figure supplement 1D/Supplemental Figure 1D Top Panel.tif
- Figure 1-Figure Supplement 1-Source Data 1/Figure 1-figure supplement 1F/
- Figure 1-Figure Supplement 1-Source Data 1/Figure 1-figure supplement 1F/anti-53BP1 Stain-Free Loading Control.tif
- Figure 1-Figure Supplement 1-Source Data 1/Figure 1-figure supplement 1F/anti-53BP1 Western Blot.tif
- Figure 1-Figure Supplement 1-Source Data 1/Figure 1-figure supplement 1F/anti-ATM (C-Term Tag) Stain-Free Loading Control.tif
- Figure 1-Figure Supplement 1-Source Data 1/Figure 1-figure supplement 1F/anti-ATM (C-Term Tag) Western Blot.tif
- Figure 1-Figure Supplement 1-Source Data 1/Figure 1-figure supplement 1F/anti-DNA-PKcs Stain-Free Loading Control.tif
- Figure 1-Figure Supplement 1-Source Data 1/Figure 1-figure supplement 1F/anti-DNA-PKcs Western Blot.tif
- Figure 1-Figure Supplement 1-Source Data 1/Figure 1-figure supplement 1F/anti-FLAG (Halo-RNF169) Stain-Free Loading Control.tif
- Figure 1-Figure Supplement 1-Source Data 1/Figure 1-figure supplement 1F/anti-FLAG (Halo-RNF169) Western Blot.tif
- Figure 1-Figure Supplement 1-Source Data 1/Figure 1-figure supplement 1F/anti-FLAG (Halo-SHLD1) Stain-Free Loading Control.tif
- Figure 1-Figure Supplement 1-Source Data 1/Figure 1-figure supplement 1F/anti-FLAG (Halo-SHLD1) Western Blot.tif
- Figure 1-Figure Supplement 1-Source Data 1/Figure 1-figure supplement 1F/anti-FLAG (Halo-SHLD2) Stain-Free Loading Control.tif
- Figure 1-Figure Supplement 1-Source Data 1/Figure 1-figure supplement 1F/anti-FLAG (Halo-SHLD2) Western Blot.tif
- Figure 1-Figure Supplement 1-Source Data 1/Figure 1-figure supplement 1F/anti-FLAG (Halo-SHLD3) Stain-Free Loading Control.tif
- Figure 1-Figure Supplement 1-Source Data 1/Figure 1-figure supplement 1F/anti-FLAG (Halo-SHLD3) Western Blot.tif
- Figure 1-Figure Supplement 1-Source Data 1/Figure 1-figure supplement 1F/anti-MDC1 Stain-Free Loading Control.tif
- Figure 1-Figure Supplement 1-Source Data 1/Figure 1-figure supplement 1F/anti-MDC1 Western Blot.tif
- Figure 1-Figure Supplement 1-Source Data 1/Figure 1-figure supplement 1F/anti-NBS1 Stain-Free Loading Control.tif
- Figure 1-Figure Supplement 1-Source Data 1/Figure 1-figure supplement 1F/anti-NBS1 Western Blot.tif
- Figure 1-Figure Supplement 1-Source Data 1/Figure 1-figure supplement 1F/anti-REV7 Stain-Free Loading Control.tif
- Figure 1-Figure Supplement 1-Source Data 1/Figure 1-figure supplement 1F/anti-REV7 Western Blot.tif
- Figure 1-Figure Supplement 1-Source Data 1/Figure 1-figure supplement 1F/anti-RIF1 Stain-Free Loading Control.tif
- Figure 1-Figure Supplement 1-Source Data 1/Figure 1-figure supplement 1F/anti-RIF1 Western Blot.tif
- Figure 1-Figure Supplement 1-Source Data 1/Figure 1-figure supplement 1F/anti-RNF168 Stain-Free Loading Control.tif
- Figure 1-Figure Supplement 1-Source Data 1/Figure 1-figure supplement 1F/anti-RNF168 Western Blot.tif
