# Supplementary material for: Systematic analysis of the molecular and biophysical properties of key DNA damage response factors
Source: eLife. 2023 Jun 21;12:e87086. doi: 10.7554/eLife.87086 (PMC10319438; doi:10.7554/eLife.87086)
Supplement: Figure 2—figure supplement 1—source data 1. [file elife-87086-fig2-figsupp1-data1.zip]

Archive with 13 entries (10 files):
- Figure 2-Figure Supplement 1-Source Data 1/Figure 2 - figure supplement 1 - source data 1.pdf
- Figure 2-Figure Supplement 1-Source Data 1/Figure 2-figure supplement 1B/
- Figure 2-Figure Supplement 1-Source Data 1/Figure 2-figure supplement 1B/JFX650 Fluorescent Gel N-Term ATM Clones.tif
- Figure 2-Figure Supplement 1-Source Data 1/Figure 2-figure supplement 1B/Stain-Free Loading Control.tif
- Figure 2-Figure Supplement 1-Source Data 1/Figure 2-figure supplement 1B/Western Blot detection of ATM.tif
- Figure 2-Figure Supplement 1-Source Data 1/Figure 2-figure supplement 1E/
- Figure 2-Figure Supplement 1-Source Data 1/Figure 2-figure supplement 1E/JFX650 Fluorescent Gel of HaloTag MDC1 and knockout clones.tif
- Figure 2-Figure Supplement 1-Source Data 1/Figure 2-figure supplement 1E/Stain-Free Loading Control.tif
- Figure 2-Figure Supplement 1-Source Data 1/Figure 2-figure supplement 1E/Western Blot of MDC1.tif
- Figure 2-Figure Supplement 1-Source Data 1/Figure 2-figure supplement 1F/
- Figure 2-Figure Supplement 1-Source Data 1/Figure 2-figure supplement 1F/JFX650 Fluorescent Gel HaloTag 53BP1 and knockout clones.tif
- Figure 2-Figure Supplement 1-Source Data 1/Figure 2-figure supplement 1F/Stain-Free Loading Control.tif
- Figure 2-Figure Supplement 1-Source Data 1/Figure 2-figure supplement 1F/Western Blot of 53BP1.tif
