# Supplementary material for: Systematic analysis of the molecular and biophysical properties of key DNA damage response factors
Source: eLife. 2023 Jun 21;12:e87086. doi: 10.7554/eLife.87086 (PMC10319438; doi:10.7554/eLife.87086)
Supplement: Figure 3—source data 1. [file elife-87086-fig3-data1.zip]

Archive with 4 entries (3 files):
- Figure 3-Source Data 1/Figure 3A/
- Figure 3-Source Data 1/Figure 3A/JF646 Fluorescent Gel of SHLD1 and SHLD3 HaloTag Clones.tif
- Figure 3-Source Data 1/Figure 3A/Stain-Free Loading Control.tif
- Figure 3-Source Data 1/Figure 3-Source Data 1.pdf
