# Supplementary material for: Systematic analysis of the molecular and biophysical properties of key DNA damage response factors
Source: eLife. 2023 Jun 21;12:e87086. doi: 10.7554/eLife.87086 (PMC10319438; doi:10.7554/eLife.87086)
Supplement: Figure 3—figure supplement 1—source data 1. [file elife-87086-fig3-figsupp1-data1.zip]

Archive with 12 entries (9 files):
- Figure 3-Figure Supplement 1-Source Data 1/Figure 3 - figure supplement 1 - source data 1.pdf
- Figure 3-Figure Supplement 1-Source Data 1/Figure 3-figure supplement 1A/
- Figure 3-Figure Supplement 1-Source Data 1/Figure 3-figure supplement 1A/REV7 JF646 Saturation Fluorescent Gel.tif
- Figure 3-Figure Supplement 1-Source Data 1/Figure 3-figure supplement 1A/Stain-Free Loading Control.tif
- Figure 3-Figure Supplement 1-Source Data 1/Figure 3-figure supplement 1B/
- Figure 3-Figure Supplement 1-Source Data 1/Figure 3-figure supplement 1B/JF646 Fluorescent Gel TEV Supp 3B Left Panel.tif
- Figure 3-Figure Supplement 1-Source Data 1/Figure 3-figure supplement 1B/JF646 Fluorescent Gel TEV Supp 3B Right Panel.tif
- Figure 3-Figure Supplement 1-Source Data 1/Figure 3-figure supplement 1B/Stain-Free Loading Control Supp 3B Left Panel.tif
- Figure 3-Figure Supplement 1-Source Data 1/Figure 3-figure supplement 1B/Stain-Free Loading Control Supp 3B Right Panel.tif
- Figure 3-Figure Supplement 1-Source Data 1/Figure 3-figure supplement 1C/
- Figure 3-Figure Supplement 1-Source Data 1/Figure 3-figure supplement 1C/JF646 Fluorescent Gel Supp Fig 3C.tif
- Figure 3-Figure Supplement 1-Source Data 1/Figure 3-figure supplement 1C/Stain-Free Loading Control Supp Fig 3C.tif
