# Supplementary material for: Systematic analysis of the molecular and biophysical properties of key DNA damage response factors
Source: eLife. 2023 Jun 21;12:e87086. doi: 10.7554/eLife.87086 (PMC10319438; doi:10.7554/eLife.87086)
Supplement: Figure 5—figure supplement 1—source data 1. [file elife-87086-fig5-figsupp1-data1.zip]

Archive with 4 entries (3 files):
- Figure 5-Figure Supplement 1-Source Data/Figure 5 - figure supplement 1 - source data 1.pdf
- Figure 5-Figure Supplement 1-Source Data/Figure 5--figure supplement 1A/
- Figure 5-Figure Supplement 1-Source Data/Figure 5--figure supplement 1A/JF646 Fluorescent Gel Expression of Halo-NLS and Halo-H2B.tif
- Figure 5-Figure Supplement 1-Source Data/Figure 5--figure supplement 1A/Stain-Free Loading Control.tif
