# Supplementary material for: Systematic analysis of the molecular and biophysical properties of key DNA damage response factors
Source: eLife. 2023 Jun 21;12:e87086. doi: 10.7554/eLife.87086 (PMC10319438; doi:10.7554/eLife.87086)
Supplement: Figure 7—source data 1. [file elife-87086-fig7-data1.zip]

Archive with 6 entries (5 files):
- Figure 7-Source Data 1/~$ife_MDAR_checklist.docx
- Figure 7-Source Data 1/~$IGONUCLEOTIDES.docx
- Figure 7-Source Data 1/Figure 7- source data 1.pdf
- Figure 7-Source Data 1/Figure 7B/
- Figure 7-Source Data 1/Figure 7B/JF646 Fluorescent Gel Expression of HaloTag MDC1 deletion mutants.tif
- Figure 7-Source Data 1/Figure 7B/Stain-Free Loading Control.tif
